# Supplementary material for: Functional Characterization of Hedychium coronarium J. Koenig MYB132 Confers the Potential Role in Floral Aroma Synthesis
Source: Plants (Basel). 2021 Sep 25;10(10):2014. doi: 10.3390/plants10102014 (PMC8541032; doi:10.3390/plants10102014)
Supplement: Supplementary file 1 [file plants-10-02014-s001.zip]

Archive with 1 entries (1 files):
- plants-1400724-supplementary.pdf
